# Supplementary material for: A Synergetic Screening Approach with Companion Effector for Combination Therapy: Application to Retinoblastoma
Source: PLoS One. 2013 Mar 19;8(3):e59156. doi: 10.1371/journal.pone.0059156 (PMC3602587; doi:10.1371/journal.pone.0059156)
Supplement: Table S1 — Summary of IC50 values across the panel of 14 cell lines. (XLSX) [file pone.0059156.s001.xlsx]

## Sheet: All AB
			Alamar Blue viability assay IC50 (µM)
			BE(2)-C			OCM290			A549			Jurkat		CWR22		HL-60		HL-60/RV+			BE(1)-N			NCC-RbC-51			NCC-RbC-60			A2780			HCC70			Y79			MDA-MB-231
	Compound name	Class	0 µM resveratrol	30 µM resveratrol	80 µM resveratrol	0 µM resveratrol	30 µM resveratrol	80 µM resveratrol	0 µM resveratrol	30 µM resveratrol	80 µM resveratrol	0 µM resveratrol	30 µM resveratrol	0 µM resveratrol	30 µM resveratrol	0 µM resveratrol	30 µM resveratrol	0 µM resveratrol	30 µM resveratrol	80 µM resveratrol	0 µM resveratrol	30 µM resveratrol	80 µM resveratrol	0 µM resveratrol	30 µM resveratrol	80 µM resveratrol	0 µM resveratrol	30 µM resveratrol	80 µM resveratrol	0 µM resveratrol	30 µM resveratrol	80 µM resveratrol	0 µM resveratrol	30 µM resveratrol	80 µM resveratrol	0 µM resveratrol	30 µM resveratrol	80 µM resveratrol	0 µM resveratrol	30 µM resveratrol	80 µM resveratrol
Agonist	Berberine chloride	Antibiotic	52*	38*	13	58*	34*	9.8*	>100*	>100	>100*	11	3.4	7.9*	6.3*	12	4.8	>100	>100	>100	15	5.9	3.9	1.6	1.5	0.75*	5.4	3.9	1.7*	54*	18*	>100*	43*	40*	38*	11	6.2	3	>100*	48*	43*
	Perphenazine	Antipsychotic	14	9.7	7.1	20	22	20	32*	32*	20	8.7	5.4	8.2*	9.8*	12	12	18	20*	19	15	14	12	28	15	12	29	25	16	22*	20*	>100*	19*	16*	16*	18	17	13	19*	17*	15
	Avermectin B1	Antiparasitic	12	23	4.8	44*	18	19	25*	27*	10	1.8	0.98	5.7*	7.1*	10	13	2.9	5.3*	14*	13	14	18*	13	22*	>100*	18*	12	6.7	20*	14	43	8.9*	10	16*	13*	27*	15*	9.0*	9.8*	10*
	Phorbol 12-myristate 13-acetate	PKC activator	17	13	8.1	17	16	17	20	19	14	0.010*	0.010*	11*	13*	8.4	13	1.1	1.7	8.6	17	17	23*	20	20*	>100*	36	37	34*	21	18	27*	1.5*	9.8	3.8*	27	21	13*	13	15	14
	Budesonide	Steroid	>100*	>100*	>100*	>100	>100	>100	>100*	>100	93*	40	15	>100*	>100*	>100*	54*	49	>100*	71*	>100*	>100*	>100*	>100*	>100*	>100*	>100*	>100*	>100*	>100	>100*	>100*	>100*	>100*	>100*	>100*	>100*	>100*	>100	>100*	>100*
	Piperazine carbazole ethanol derivative	Cyto C release inhibitor	3.8	3.5	2.2	4.1	4.3	4.3	5.5	3.2	4.1	1.6	1.7	1.6	2.3	2.4	2.3	4.3	4.1	4.3	4	4	2.9	11	8.8	9.7	7.4	6.6	4.8	5.2	4.5	7.1*	4.7	4.9	5.3	6.6	4.7	7.3	4.5	4.6	4.7
	Triamterene	Diuretic	>100*	>100*	>100*	>100	>100	>100	>100*	>100	>100	4.2*	19	>100	>100	>100*	>100*	>100	>100	>100	>100*	>100*	>100*	>100*	>100*	>100*	>100*	>100*	>100*	>100	>100	>100*	>100*	>100	>100	>100*	>100*	>100*	>100	>100	>100
	Lercanidipine	Ion channel inhibitor	8.8	8.3	4.6	19*	30*	19*	>100*	>100*	65*	2.3*	1.2*	9.1*	2.4	4.8	19*	13	12	9.5	7.6	10	>100*	5.5	16*	>100*	7.3*	23*	12*	22*	31*	>100*	7.4*	8.2*	11*	6.8	9.2	8.3*	19*	15*	12*
Antagonist	Nocodazole	Microtubule inhibitor	0.35*	0.83*	>100*	1.8*	>100*	>100*	>100	>100	>100*	0.02	0.07	0.11*	>100*	0.29*	1.8*	0.24*	>100*	>100*	0.79*	1.3*	>100*	0.67*	22*	>100*	0.23	>100*	>100*	>100*	>100*	>100*	>100*	>100*	>100*	5.4*	5.7*	16*	>100*	>100*	>100
	Chelidonine	Microtubule inhibitor	1.7	3	7.1	4.1	>100*	>100	>100	>100	>100	0.31*	0.43	3.9*	>100*	1.2	>100*	1.7	>100*	>100	1.6	7.4	>100*	2	>100*	>100*	>100*	>100*	>100*	3.5*	>100*	>100*	16*	>100*	>100*	10*	5.6*	8	>100*	>100*	>100
	Albendazole	Microtubule inhibitor	35*	2.7*	>100*	>100*	>100*	>100	>100	>100	>100*	0.19	0.32	>100*	>100*	0.67*	>100*	0.61*	>100*	>100	3.3*	2.1*	>100*	0.72*	>100*	61*	>100*	>100*	>100*	4.4*	>100*	>100*	>100*	>100*	>100*	27*	56*	63*	>100*	>100*	>100
	ZM 447439	Aurora B kinase inhibitor	13	26*	52*	6.8*	>100*	>100	>100	>100	>100*	2.6	2.5	>100*	>100*	11*	>100*	>100	>100	>100	2.2*	27*	>100*	>100*	>100*	>100*	3.6*	>100*	>100*	76*	7.1*	10	>100*	>100*	>100*	1.9*	2.2*	>100*	>100*	>100*	>100
	Tolperisone	Ion channel inhibitor	34	25	16	23*	27	28*	>100	>100	>100	1.1	1.7	18*	22*	16	12	36*	30*	32*	13*	6.3	8.3*	9.3	11*	>100*	14	7.1	3.7	30*	14*	>100*	37*	25*	20*	4.9*	22*	17*	19*	24*	22*
	PALDA	Ion channel inhibitor	3.7*	6.5	75*	>100	>100	>100	>100*	>100	>100	1.5	2.6	>100*	>100*	3.1*	>100*	5.9	7.4*	>100*	29*	7.2*	>100*	17	37*	>100*	64*	>100*	53*	48*	66*	>100*	7.8*	>100*	>100*	35*	>100*	>100*	>100*	>100*	>100
	SKF 96365	Ion channel inhibitor	4.5	7.8	13	13*	42*	32*	54*	67*	67*	0.45	0.62	11*	18*	2.5	15*	5.0*	30*	25*	7.8*	10*	20*	4.1	26*	>100*	20*	30*	24*	6.3*	6.2*	39*	11*	47*	36*	11	15*	26*	37*	57*	55*
	Floxuridine	Antimetabolite	>100*	>100*	>100*	45	>100	>100	>100*	>100	>100	0.33*	0.44*	>100*	>100*	0.43*	>100*	>100*	>100	>100	0.67*	0.73*	>100*	>100*	>100*	>100*	>100*	>100*	>100*	>100*	>100*	>100*	>100*	>100*	>100*	>100*	>100*	>100*	>100	>100*	>100
	Thioguanosine	Antimetabolite	6.1	8.9*	9.9*	>100*	>100*	>100	>100*	>100	>100*	0.38	0.84	8.9*	>100*	8.3*	>100*	>100*	>100*	>100*	4.2	7.6	22	5.4	29*	30*	1.4	2.1	2.1	6.1	4.3*	>100*	>100*	>100*	>100*	1.9	4.4	6.2*	>100*	>100*	>100
	Quinidine	NA+ K+ ATPase inhibitor	>100*	>100*	64*	>100	>100	>100	>100	>100	>100	1.04	2.9*	>100*	>100*	>100*	>100*	>100*	>100	>100	>100*	>100*	>100*	23*	>100*	>100*	>100*	>100*	62*	>100	>100*	>100*	>100*	73*	63*	16	>100*	49*	>100*	>100*	>100*
	LY 171883	LTD4 antagonist	>100*	>100*	>100*	>100	>100	>100	>100*	>100	>100*	>100*	>100*	>100	>100	>100*	>100*	>100	>100	>100	>100*	>100*	>100*	>100*	>100*	>100*	>100*	>100*	>100*	>100	>100	>100	>100	>100	>100*	>100*	>100*	>100*	>100	>100*	>100
	Caffeic acid phenethyl ester	NFKB inhibitor	6.6*	22*	13*	>100	>100	>100	>100*	>100	>100	0.33	0.89	>100*	>100*	2.6	2.5	2.6	3.1	7.2*	1.4*	2.0*	3.5	0.53*	1.2	1.8	11	7.6	4.2	11*	5.4*	>100	5.32*	6.1*	6.2*	2.0*	7.9	4.5	>100*	>100	>100*
	IKK 16	IKK 16 inhibitor	2.2	2.2	2.3	2.6	3.3	4.4	3.9	3.7	2.9	0.45	0.61	1.7	2	1	0.56*	2.2	2.7	4	1.7	1.4	2.6	3.1	4.5	7.2	3.9	4	3.8	2.2*	2.2	4.6	2.3	2.6	3.5	2.3	2.6	3.4	1.7	1.9	2.1
Additional compounds	Vincristine sulfate	Microtubule inhibitor	>100*	>100*	>100*	0.040*	>100*	>100*	>100	>100	>100*	0.01	0.01	0.020*	0.14*	0.010*	0.030*	3.1	>100*	>100*	0.010*	0.010*	>100*	0.010*	0.020*	>100*	0.010*	>100*	1.7*	0.050*	>100*	>100*	>100*	>100*	>100*	0.010*	0.01	0.010*	>100*	>100*	>100*
	Colchicine	Microtubule inhibitor	>100*	>100*	>100*	0.015	>100*	>100*	>100*	>100*	>100*	0.02	0.01	0.04	0.11*	0.020*	0.040*	1.06	>100*	>100*	0.010*	0.020*	>100*	0.010*	0.010*	>100*	0.65*	3.2*	0.74*	0.070*	>100*	>100*	0.070*	0.23*	>100*	0.020*	>100*	>100*	>100*	>100*	>100*
							Mahida et al. - Table S1
